# Supplementary material for: Employing 11-Ketotestosterone as a Target Analyte for Adrenosterone (11OXO) Administration in Doping Controls
Source: Metabolites. 2024 Feb 26;14(3):141. doi: 10.3390/metabo14030141 (PMC10972305; doi:10.3390/metabo14030141)
Supplement: Supplementary file 1 [file metabolites-14-00141-s001.zip]

Archive with 1 entries (1 files):
- metabolites-2872061-supplementary.pdf
